# Supplementary material for: Structure of TBC1D23 N-terminus reveals a novel role for rhodanese domain
Source: PLoS Biol. 2020 May 26;18(5):e3000746. doi: 10.1371/journal.pbio.3000746 (PMC7274447; doi:10.1371/journal.pbio.3000746)
Supplement: S1 Data — (XLSX) [file pbio.3000746.s015.xlsx]

## Sheet: Fig.2C
Buffer	TBC1D23	CDC25B C473S	CDC25B WT
0.125	0.127	0.133	1.197
0.125	0.127	0.127	1.168
0.125	0.128	0.127	1.207

## Sheet: Fig.2D
Buffer	TBC1D23	TSTD1 C79S	TSTD1 WT
0.159	0.134	0.155	0.615
0.146	0.159	0.136	0.713
0.144	0.158	0.166	0.647

## Sheet: Fig.3B
cherry	FL	∆Rhod2	399/405
0.119	0.527	0.297	0.467
0.248	0.379	0.434	0.22
0.244	0.422	0.23	0.364
0.029	0.272	0.037	0.412
0.142	0.323	0.287	0.49
0.008	0.253	0.287	0.454
0.027	0.394	0.306	0.528
0.078	0.449	0.312	0.561
0.071	0.372	0.328	0.403
0.043	0.541	0.25	0.548
0.041	0.422	0.339	0.359
0.084	0.42	0.203	0.315
0.015	0.37	0.374	0.453
0.062	0.539	0.407	0.507
0.199	0.682	0.476	0.519
0.076	0.544	0.236	0.375
0.04	0.472	0.367	0.45
0.085	0.187	0.232	0.446
0.057	0.376	0.206	0.584
0.103	0.501	0.193	0.331
0.096	0.574	0.255	0.46
0.067	0.608	0.265	0.272
0.149	0.553	0.347	0.659
0.066	0.455	0.298	0.487
0.097	0.5	0.093	0.61
0.037	0.545	0.311	0.63
0.037	0.647	0.335	0.575
0.252	0.756	0.562	0.581
0.118	0.747	0.242	0.584
0.031	0.44	0.392	0.42
0.005	0.668	0.401	0.404
0.023	0.458	0.337	0.614
		0.137	0.593
		0.266	0.558
		0.362	0.493
		0.471	0.563

## Sheet: Fig.3D
cherry	FL	∆Rhod2	399/405
0.0842085	0.474373	0.0241309	0.405115
0.202748	0.478089	0.134156	0.403662
0.287295	0.470927	0.177433	0.315584
0.183135	0.496243	0.221877	0.274462
0.283932	0.405663	0.211756	0.341991
0.392177	0.609852	0.254551	0.380508
0.360863	0.431051	0.345762	0.390281
0.25334	0.350048	0.385742	0.346195
0.249621	0.39665	0.356689	0.284268
0.200881	0.474898	0.311356	0.455419
0.219042	0.52047	0.295785	0.476993
0.246381	0.523043	0.253863	0.445078
0.0744623	0.47315	0.317337	0.458536
0.240274	0.516688	0.209221	0.419081
0.261098	0.437733	0.318338	0.453203
0.281807	0.487285	0.296467	0.342015
0.276224	0.445642	0.349614	0.453732
0.0903338	0.466212	0.348417	0.460599
0.204105	0.415114	0.338358	0.424466
0.214432	0.422722	0.276703	0.387391
0.146595	0.474776	0.285129	0.397409
0.219694	0.438043		0.32602
0.183582	0.397515		0.315134
	0.500312		0.312548
	0.231566		0.364337
	0.157495		0.333157
	0.183169		0.466639
	0.188251		0.482996

## Sheet: Fig. 4D
25aa to TBC1D23N WT (μM)	25aa to 278/281/282	25 aa to 236/237/239	25aa to 425/426	25aa to 179	25 aa to 396
12	ND	ND	69	45	18
8	ND	ND	45	36	11
15	ND	ND	55	60	15

## Sheet: Fig.5D
mCherry	FL	236/237/239	278/281/282	425/426
0.147	0.53	0.455	0.193	0.401
0.138	0.724	0.443	0.157	0.229
-0.011	0.57	0.214	0.312	0.386
0.094	0.429	0.388	0.266	0.474
0.107	0.638	0.361	0.171	0.369
0.043	0.61	0.247	0.25	0.478
0.21	0.621	0.177	0.225	0.383
0.119	0.516	0.275	0.356	0.366
0.248	0.542	0.271	0.22	0.574
0.244	0.669	0.28	0.154	0.545
0.029	0.653	0.168	0.291	0.422
0.142	0.529	0.25	0.139	0.357
0.008	0.676	0.274	0.211	0.314
0.027	0.52	0.242	0.353	0.478
0.078	0.657	0.175	0.115	0.556
0.071	0.502	0.306	0.365	0.515
0.043	0.628	0.417	0.256	0.519
0.041	0.647	0.21	0.262	0.491
0.084	0.505	0.17	0.247	0.519
0.015	0.528	0.261	0.239	0.428
0.062	0.618	0.249	0.196	0.448
0.199	0.627	0.272	0.221	0.369
0.076	0.652	0.201	0.304	0.404
0.04	0.336	0.302	0.216	0.462
0.085	0.518	0.288	0.257	0.131
0.057	0.764	0.257	0.146	0.407
0.103	0.756	0.294	0.468	0.35
0.096	0.57	0.321	0.209	0.26
0.067	0.53	0.393	0.315	0.415
0.149	0.527	0.379	0.197	0.297
0.066	0.379	0.256	0.407	0.264
0.097	0.422	0.325	0.159	0.463
0.037	0.272	0.208	0.448	0.173
0.037	0.323	0.31	0.546	0.354
0.252	0.253	0.138	0.269	0.331
0.118	0.394	0.318	0.309	0.299
0.031	0.449	0.428	0.247	0.311
0.005	0.372	0.373	0.365	0.452
0.023	0.541	0.449	0.314	0.383
0.053	0.422	0.312	0.346	0.561
0.055	0.42	0.532	0.316	0.516
0.097	0.37	0.319	0.373	0.462
0.071	0.539	0.452	0.369	0.389
0.086	0.682	0.239	0.363	0.35
0.07	0.544	0.343	0.112	0.55
0.098	0.472	0.311		0.54
0.087	0.187	0.405		0.626
0.081	0.376
0.071	0.501
0.046	0.574
0.118	0.608
0.163	0.553
0.177	0.455
0.206	0.5
0.092	0.545
0.074	0.647
	0.756
	0.747
	0.44
	0.668
	0.458

## Sheet: Fig.5G
control	KO	mCherry	FL	236/237/239	278/281/282	425/426
0.4558	0.249113	0.0842085	0.466541	0.314376	0.0548484	0.237347
0.211028	0.204746	0.202748	0.474373	0.322767	0.153347	0.129517
0.511003	0.427791	0.287295	0.478089	0.247895	0.277124	0.362568
0.315066	0.362273	0.183135	0.470927	0.322562	0.237323	0.344082
0.490759	0.175448	0.283932	0.496243	0.322918	0.185604	0.312042
0.71428	0.31418	0.392177	0.405663	0.00145223	0.066246	0.278235
0.636275	0.130825	0.360863	0.609852	0.0010274	0.26789	0.362045
0.277523	0.363582	0.25334	0.431051	0.352134	0.215663	0.429255
0.249002	0.301128	0.249621	0.350048	0.302792	0.345894	0.317829
0.597006	0.209425	0.200881	0.39665	0.327531	0.352276	0.269006
0.734433	0.405998	0.219042	0.474898	0.334558	0.32832	0.305068
0.527171	0.227673	0.246381	0.52047	0.384046	0.352639	0.241189
0.557769	0.0683319	0.0744623	0.523043	0.320761	0.340433	0.251244
0.52599	0.128655	0.240274	0.47315	0.350847	0.359164	0.350263
0.161358	0.0916906	0.067035	0.516688	0.315329	0.389632	0.142194
0.425216	0.338308	0.415889	0.437733	0.367846	0.321612	0.341842
0.294804	0.377532	0.04552	0.487285	0.358339	0.118126	0.245177
0.66106	0.0160184	0.261098	0.445642	0.269609	0.154262	0.301797
0.515951	0.420912	0.281807	0.466212	0.222637	0.216966	0.330009
0.41001	0.280467	0.276224	0.415114	0.400213	0.207809	0.327188
0.564757	0.147544	0.356548	0.422722	0.278359	0.243066	0.272472
0.543166	0.113651	0.0903338	0.474776	0.201425	0.250106	0.285028
0.59168	0.131395	0.204105	0.438043	0.289569	0.169762	0.223226
0.744683	0.19447	0.110942	0.397515	0.258817	0.0943672	0.345005
0.414594	0.385313	0.353114	0.500312	0.184374	0.262645	0.286083
0.397766	0.131101	0.214432	0.231566	0.230137	0.25919	0.235524
0.541487	0.519907	0.146595	0.157495	0.223415	0.129967	0.305582
0.360001	0.0501817	0.219694	0.183169	0.298958	0.158526	0.310334
	0.35058	0.183582	0.188251	0.105932	0.0939872	0.143308
				0.163811	0.139194	0.312098
				0.148197	0.256525	0.316505
				0.142314	0.0888365	0.323583
				0.266806	0.2894	0.321705
				0.242932	0.353774	0.268589
				0.0769423	0.244539	0.367962
				0.334747	0.298241	0.17544
					0.30122	0.377072
					0.281373	0.321785
						0.274149

## Sheet: Fig.6B
WT	MO	MO+FL	MO+236/237/239	MO+278/281/282	MO+399/405
4612	439	4235	571	268	3122
4129	483	4782	1211	735	2330
5276	881	4002	1780	2715	4559
4578		4121	1558	1310	3593
4564			1974	2152	3893
			1893	2998
			2421	1373
			2889

## Sheet: Fig.6C
WT	MO	MO+FL	MO+236/237/239	MO+278/281/282	MO+399/405
2.25992	0.90125	1.46409	1.1487	1.17827	1.34102
1.79738	1.02811	1.87661	0.876606	0.990801	1.80292
1.99539	1.07923	1.77917	0.993093	0.856584	1.92873

## Sheet: Fig.6F
WT	MO	MO+FL	MO+236/237/239	MO+278/281/282	MO+399/405
1	2	1	3	3	1
0	5	1	4	3	1
1	1	1	2	2	1
1	2	2	5	2	0
0	3	1	4	5	1
0	4	1	2	2	1
0	1	1	5	2	2
0	2	2	5	4	3
1	3	1	3	2	1
0	4	2	4	4	1
0	3	1	4	3	1
0	4	1	2	4	1
0	2	2	3	4	2
0	4	1	4	4	2
1	3	1	4	2	2
0	4	1	2	4	1
1	3	1	4	4	1
1	4	1	3	3	1
1	2	2	2	2	1
1	2	1	2	2	2
1	4	1	2	2	2
1	3	1	3	4	3
0	4	2	4	4	1
0	3	2	4	2	0
1	2	1	2	3	1
2	3	1	3	3	1
0	1	1	2	3	1
0	2	3	1	3	3
1	1	1	2	4	1
1	4	1	3	4	1
1	5	1	2	4	1
2	4	2	1	3	0
0	3	1	3	2	1
0	3	1	4	1	2
	4	2	4	3	2
	4	1	3	1	0
	5	1	3	4	0
	2	1	4	2	2
	4	1	2	2	2
	3	1	1	1	1
	2	0	4	6	1
	6		4	3	1
	2		3	4	1
	2		4	2
	5		3	1
	4		2	3
	3		4	3
			4	4
			5	1
			5
			5
			3
			5
			2
			4
			3
			4
			4
			4

[truncated: 5 more sheets: s3, s4, s6c, Fig.S8B, Fig.S9B]
